# Supplementary material for: Risk of Cardiovascular Events and Lipid Profile Change in Patients with Breast Cancer Taking Aromatase Inhibitor: A Systematic Review and Meta-Analysis
Source: Curr Oncol. 2023 Feb 2;30(2):1831–43. doi: 10.3390/curroncol30020142 (PMC9955032; doi:10.3390/curroncol30020142)
Supplement: Supplementary file 1 [file curroncol-30-00142-s001.zip]

Archive with 1 entries (1 files):
- curroncol-2171824-supplementary.pdf
